# Supplementary material for: Meta‐analysis of test accuracy studies using imputation for partial reporting of multiple thresholds
Source: Res Synth Methods. 2017 Nov 22;9(1):100–15. doi: 10.1002/jrsm.1276 (PMC5873416; doi:10.1002/jrsm.1276)
Supplement: Supplementary file 2 — Figure S1 ROC curves compared to true estimates (base case scenarios 1–3) Figure S2 Coverage of 95% confidence intervals (base case scenarios 1–3) Figure S3 Estimate of tau for sensitivity for scenario 2 (tau = 0.25) and scenario 3 (tau = 0.5) Figure S4 Standard errors (base case scenarios 2–3) Figure S5 Coverage of 95% confidence intervals for MNAR scenario 9 Figure S6 Coverage of 95% confidence intervals for unequal threshold spacing scenario 12 Figure S7 Coverage of 95% confidence intervals for extreme unequal threshold spacing scenario 15 Figure S8 Coverage of 95% confidence intervals for MNAR scenario 9. Comparing simulations results at 10% prevalence (top figures) and 50% prevalence (bottom figures). [file JRSM-9-100-s002.xlsx]

## Sheet: Scenario 1
Method	Threshold	No. Studies*	Sensitivity	Bias	SE	MSE	LCI	UCI	Coverage	Specificity	Bias	SE	MSE	LCI	UCI	Coverage	1-Specificity
NI	1	5.12234	0.946568	-0.0074434	0.678986	0.460966	0.834923	0.98204	95.8722	0.567235	-0.0004158	0.0938497	0.0088076	0.521752	0.611514	95.4727	0.432765
NI	2	5.08245	0.932454	-0.008042	0.605127	0.366113	0.818641	0.974421	95.0732	0.636914	0.0010509	0.0965794	0.0093287	0.592223	0.679241	94.1411	0.363086
NI	3	4.91888	0.916579	-0.0067497	0.550912	0.303459	0.798994	0.965525	96.0106	0.699884	0.0008636	0.102754	0.0105591	0.656029	0.740118	94.4149	0.300116
NI	4	5.01197	0.89663	-0.005096	0.495223	0.24522	0.775766	0.953113	95.8667	0.756111	0.0006747	0.10849	0.0117706	0.714897	0.792881	94.8	0.243889
NI	5	5.03059	0.870015	-0.0048457	0.44263	0.195898	0.746194	0.935796	95.739	0.804743	0.000504	0.118133	0.0139557	0.765908	0.838125	94.9401	0.195257
NI	6	5.00133	0.838526	-0.0034134	0.392577	0.154105	0.712038	0.913876	96.4048	0.845985	0.0006873	0.128958	0.0166306	0.810256	0.875739	94.4075	0.154015
NI	7	5.03458	0.799199	-0.0031147	0.358138	0.128253	0.669159	0.884514	96.4096	0.878433	-0.0006058	0.142311	0.020252	0.845554	0.904792	93.3511	0.121567
NI	8	5.0266	0.753089	-0.0025486	0.332734	0.110706	0.617962	0.849601	95.7333	0.906093	-0.0001456	0.161828	0.0261881	0.87561	0.929286	94.2667	0.0939074
NI	9	5.00399	0.700009	-0.0020248	0.312603	0.0977164	0.562635	0.80673	95.3457	0.927923	9.92e-05	0.181976	0.0331151	0.900369	0.947882	94.8138	0.0720773
NI	10	4.91755	0.642244	5.81e-06	0.299252	0.0895518	0.503665	0.759203	95.0798	0.945249	0.0005066	0.209936	0.0440735	0.92005	0.962476	94.8138	0.0547509
NI	11	4.9867	0.581429	0.0037674	0.288136	0.0830368	0.444746	0.70568	94.8069	0.959026	0.0011501	0.241819	0.0584776	0.936255	0.973377	95.739	0.0409743
SI	1	5.12234	0.946568	-0.0074434	0.678986	0.460966	0.834923	0.98204	95.8722	0.567235	-0.0004158	0.0938497	0.0088076	0.521752	0.611514	95.4727	0.432765
SI	2	7.60106	0.928676	-0.0118203	0.450865	0.203139	0.849203	0.96687	92.6862	0.635055	-0.0008079	0.0755929	0.0057136	0.600129	0.668589	95.0798	0.364945
SI	3	8.79255	0.909109	-0.0142196	0.363339	0.131813	0.834134	0.951558	92.1543	0.698057	-0.0009632	0.0729257	0.0053172	0.66715	0.727251	95.3457	0.301943
SI	4	9.38032	0.888367	-0.0133582	0.317894	0.100878	0.812979	0.935305	93.2181	0.754493	-0.0009434	0.0750377	0.0056298	0.726291	0.78065	94.4149	0.245507
SI	5	9.60505	0.862589	-0.0122713	0.285232	0.081207	0.784417	0.915073	94.1489	0.803431	-0.000808	0.0802212	0.0064348	0.77746	0.827029	94.8138	0.196569
SI	6	9.70479	0.831215	-0.0107242	0.258967	0.0669488	0.749563	0.889804	95.4787	0.844667	-0.0006298	0.0875362	0.0076622	0.820864	0.865808	94.4149	0.155333
SI	7	9.59973	0.792067	-0.0102472	0.239329	0.0571736	0.705987	0.857682	94.6809	0.878492	-0.0005471	0.0975867	0.0095229	0.856633	0.897396	92.9521	0.121508
SI	8	9.32048	0.745309	-0.0103286	0.225488	0.0507384	0.654262	0.818738	94.9468	0.905946	-0.0002924	0.111144	0.0123528	0.885779	0.922832	94.4149	0.0940542
SI	9	8.69681	0.693096	-0.0089374	0.220815	0.0486796	0.595686	0.775569	94.4149	0.927817	-6.93e-06	0.13034	0.0169886	0.908874	0.943026	94.6809	0.0721834
SI	10	7.45612	0.634726	-0.0075122	0.229522	0.0526238	0.52715	0.730044	94.6809	0.945266	0.0005237	0.161907	0.0262142	0.926596	0.959313	94.5479	0.0547338
SI	11	4.9867	0.581429	0.0037674	0.288136	0.0830368	0.444746	0.70568	94.8069	0.959026	0.0011501	0.241819	0.0584776	0.936255	0.973377	95.739	0.0409743
MIDC	1	5.12234	0.945309	-0.0087022	0.678083	0.459721	0.834478	0.981399	95.7447	0.566481	-0.0011701	0.0937249	0.008783	0.521723	0.611366	95.3457	0.433519
MIDC	2	7.60106	0.933277	-0.0072189	0.467109	0.218139	0.855379	0.969902	94.6809	0.634823	-0.0010401	0.0757122	0.0057313	0.599948	0.668408	94.5479	0.365177
MIDC	3	8.79255	0.915063	-0.0082659	0.375837	0.141185	0.842079	0.955787	95.6117	0.695291	-0.0037286	0.0728815	0.0052978	0.664425	0.724653	92.6862	0.304708
MIDC	4	9.38032	0.893691	-0.0080348	0.324051	0.104945	0.820048	0.939373	94.9468	0.750401	-0.0050346	0.0747267	0.0055587	0.72219	0.776816	92.0213	0.249599
MIDC	5	9.60505	0.866401	-0.00846	0.287272	0.0824539	0.78961	0.918135	96.1436	0.798636	-0.0056025	0.0795928	0.0063036	0.772614	0.82259	92.4202	0.201364
MIDC	6	9.70479	0.83457	-0.0073689	0.259991	0.0675412	0.754142	0.892534	95.6117	0.839559	-0.0057385	0.0864611	0.0074426	0.815642	0.861135	92.2872	0.160441
MIDC	7	9.59973	0.796316	-0.0059982	0.240376	0.0577449	0.71136	0.861234	95.8777	0.873837	-0.0052026	0.0960666	0.0092017	0.851819	0.893197	91.7553	0.126163
MIDC	8	9.32048	0.750678	-0.0049594	0.226547	0.0512988	0.660579	0.823344	96.0106	0.902258	-0.0039802	0.109271	0.0119244	0.881934	0.919582	92.5532	0.097742
MIDC	9	8.69681	0.69918	-0.0028535	0.221709	0.0491468	0.602489	0.78092	95.6117	0.925105	-0.0027188	0.128154	0.0164161	0.906012	0.940704	92.9521	0.0748953
MIDC	10	7.45612	0.641574	-0.0006641	0.230372	0.0530709	0.534339	0.736168	95.4787	0.943764	-0.0009789	0.159881	0.0255609	0.925002	0.958095	93.617	0.0562364
MIDC	11	4.9867	0.580656	0.0029943	0.287753	0.0828109	0.444819	0.705407	94.6809	0.95775	-0.0001252	0.241497	0.0583208	0.935675	0.972747	95.6117	0.0422496
*Average number of studies for MA across 1000 simulations

## Sheet: Scenario 2
Method	Threshold	No. Studies*	Sensitivity	Bias	SE	MSE	LCI	UCI	Coverage	Tau	Tau bias	Specificity	Bias	SE	MSE	LCI	UCI	Coverage	Tau	Tau bias	1-Specificity
NI	1	5.15495	0.949399	-0.0046119	0.826246	0.682661	0.798759	0.98427	96.0887	0.248708	0.0012918	0.566216	-0.0014345	0.131145	0.017197	0.502825	0.62722	86.1799	0.163714	0.0862859	0.433784
NI	2	5.1263	0.938052	-0.0024439	0.734098	0.538894	0.792268	0.978822	97.2656	0.214615	0.0353847	0.634753	-0.0011106	0.133149	0.0177275	0.572689	0.692152	88.8021	0.159184	0.0908158	0.365247
NI	3	5.07552	0.921876	-0.001452	0.656138	0.430515	0.777158	0.97006	96.6146	0.216777	0.0332227	0.699136	0.0001163	0.138343	0.0191389	0.639382	0.752151	90.4948	0.161103	0.0888969	0.300864
NI	4	4.96745	0.897618	-0.0041073	0.585679	0.343003	0.748169	0.957424	95.9635	0.181426	0.0685742	0.755057	-0.0003787	0.146831	0.0215591	0.698141	0.803298	89.1927	0.1519	0.0981	0.244943
NI	5	5.01953	0.875037	0.0001767	0.511426	0.261557	0.728937	0.942499	97.3924	0.192968	0.0570318	0.802765	-0.0014736	0.152292	0.0231908	0.751257	0.844942	89.309	0.152911	0.0970895	0.197235
NI	6	5.02865	0.838086	-0.0038533	0.452562	0.204797	0.688761	0.918372	96.6102	0.184335	0.0656648	0.843553	-0.0017441	0.160015	0.0256019	0.797717	0.879798	89.1786	0.139244	0.110756	0.156447
NI	7	4.97266	0.798641	-0.0036729	0.413908	0.171306	0.6448	0.89093	96.3494	0.182242	0.0677576	0.87889	-0.0001489	0.176975	0.0313202	0.837231	0.910071	91.1343	0.140444	0.109556	0.12111
NI	8	4.95443	0.753238	-0.0023995	0.387674	0.150285	0.595346	0.859842	97.1317	0.174517	0.0754825	0.905744	-0.0004941	0.193674	0.0375096	0.868178	0.932501	92.6988	0.128169	0.121831	0.0942558
NI	9	4.93099	0.698371	-0.0036621	0.359605	0.129302	0.53971	0.816088	95.3125	0.166201	0.0837992	0.927399	-0.0004248	0.217146	0.0471522	0.893182	0.950115	93.099	0.131759	0.118241	0.0726013
NI	10	4.96484	0.637406	-0.0048317	0.337177	0.113665	0.482586	0.764743	95.1823	0.151922	0.0980784	0.944311	-0.0004318	0.241832	0.0584826	0.913851	0.963484	93.3594	0.139039	0.110962	0.0556893
NI	11	4.90234	0.574789	-0.0028725	0.332205	0.110352	0.419208	0.713617	96.7363	0.160481	0.0895193	0.958222	0.0003463	0.278963	0.0778203	0.930596	0.974194	93.4726	0.143372	0.106628	0.041778		*Average number of studies for MA across 1000 simulations
SI	1	5.15495	0.949399	-0.0046119	0.826246	0.682661	0.798759	0.98427	96.0887	0.248708	0.0012918	0.566216	-0.0014345	0.131145	0.017197	0.502825	0.62722	86.1799	0.163714	0.0862859	0.433784
SI	2	7.61719	0.932346	-0.0081495	0.518411	0.268684	0.838367	0.970956	95.4427	0.195112	0.0548881	0.633749	-0.0021139	0.109359	0.0119548	0.582867	0.681601	90.7552	0.182064	0.0679361	0.366251
SI	3	8.79948	0.913735	-0.0095932	0.417734	0.174409	0.828107	0.95693	94.2708	0.184433	0.0655669	0.696599	-0.0024213	0.104838	0.0109852	0.651583	0.737919	92.3177	0.188996	0.0610042	0.303401
SI	4	9.36979	0.890803	-0.0109222	0.357979	0.12803	0.804785	0.940116	95.0521	0.180219	0.0697811	0.75334	-0.0020957	0.104729	0.0109638	0.713327	0.78921	92.3177	0.186562	0.0634384	0.24666
SI	5	9.625	0.863456	-0.0114046	0.317007	0.100363	0.774895	0.919528	95.5729	0.185451	0.0645492	0.802499	-0.0017401	0.10783	0.0116244	0.766925	0.833613	92.0573	0.181901	0.0680988	0.197501
SI	6	9.66927	0.829906	-0.0120332	0.285795	0.081534	0.737874	0.893214	95.4427	0.172016	0.0779842	0.844092	-0.0012048	0.113595	0.0129023	0.812577	0.870943	93.099	0.174521	0.0754789	0.155908
SI	7	9.5651	0.789781	-0.0125327	0.266572	0.0709037	0.691914	0.861669	95.1823	0.181405	0.0685954	0.878077	-0.0009622	0.122848	0.0150907	0.849955	0.901328	93.099	0.170052	0.0799482	0.121923
SI	8	9.26953	0.743303	-0.0123347	0.252873	0.0637928	0.639661	0.824322	95.1823	0.177676	0.0723242	0.905697	-0.0005409	0.135506	0.0183616	0.880568	0.925779	93.3594	0.161378	0.0886221	0.0943027
SI	9	8.64453	0.689319	-0.0127147	0.247933	0.061309	0.578593	0.780999	94.0104	0.171237	0.0787629	0.927602	-0.0002215	0.156086	0.0243628	0.904424	0.945246	93.2292	0.158253	0.0917466	0.072398
SI	10	7.44141	0.629012	-0.013226	0.259058	0.0669363	0.507058	0.7356	95.4427	0.168084	0.0819163	0.94478	3.76e-05	0.189966	0.0360871	0.922146	0.96079	93.6198	0.155503	0.0944972	0.0552199
SI	11	4.90234	0.574789	-0.0028725	0.332205	0.110352	0.419208	0.713617	96.7363	0.160481	0.0895193	0.958222	0.0003463	0.278963	0.0778203	0.930596	0.974194	93.4726	0.143372	0.106628	0.041778
MIDC	1	5.15495	0.948163	-0.0058481	0.82517	0.680871	0.798369	0.983639	95.9635	0.244822	0.0051778	0.565479	-0.0021717	0.130974	0.0171496	0.502821	0.627054	86.0677	0.161156	0.0888439	0.434521
MIDC	2	7.61719	0.93707	-0.0034264	0.551932	0.304617	0.841146	0.974386	96.875	0.219265	0.0307347	0.633313	-0.0025503	0.115405	0.0133117	0.579661	0.683735	92.1875	0.204927	0.0450726	0.366687
MIDC	3	8.79948	0.920082	-0.0032463	0.446185	0.199071	0.833089	0.96218	96.6146	0.223575	0.0264255	0.6951	-0.0039198	0.113194	0.0127975	0.646402	0.739746	93.75	0.225155	0.0248448	0.3049
MIDC	4	9.36979	0.896922	-0.004803	0.377885	0.142774	0.809777	0.945602	96.6146	0.219894	0.0301061	0.750482	-0.0049544	0.114118	0.0129984	0.706546	0.789799	93.75	0.228955	0.0210452	0.249518
MIDC	5	9.625	0.869622	-0.0052382	0.33433	0.111749	0.779486	0.925461	97.2656	0.224564	0.0254361	0.79874	-0.0054983	0.117562	0.0137907	0.759372	0.833093	92.8385	0.23019	0.0198095	0.20126
MIDC	6	9.66927	0.835818	-0.0061211	0.298735	0.0892052	0.741984	0.899393	97.3958	0.21525	0.0347498	0.840039	-0.0052584	0.123532	0.0152326	0.805016	0.869796	92.0573	0.227607	0.0223933	0.159961
MIDC	7	9.5651	0.795685	-0.0066291	0.274359	0.0752287	0.696791	0.867822	97.2656	0.208971	0.0410293	0.874717	-0.0043227	0.13221	0.0174608	0.843703	0.900282	92.5781	0.222236	0.027764	0.125283
MIDC	8	9.26953	0.749521	-0.0061164	0.259322	0.0672103	0.644793	0.830911	97.1354	0.201518	0.0484819	0.902722	-0.0035163	0.143762	0.0206552	0.875304	0.924606	92.9688	0.211447	0.0385526	0.097278
MIDC	9	8.64453	0.696298	-0.0057357	0.252829	0.0638895	0.584637	0.788155	96.4844	0.187306	0.0626935	0.925358	-0.0024655	0.162069	0.0262602	0.900577	0.944251	93.6198	0.197775	0.0522253	0.074642
MIDC	10	7.44141	0.636168	-0.0060696	0.261323	0.0682528	0.513853	0.742381	96.0938	0.172913	0.0770874	0.943745	-0.0009977	0.193076	0.0372772	0.920362	0.960358	93.3594	0.177572	0.0724278	0.0562552
MIDC	11	4.90234	0.573292	-0.0043693	0.33134	0.109767	0.419418	0.713061	96.4844	0.159018	0.090982	0.955727	-0.002149	0.278236	0.0774107	0.929475	0.972959	93.2292	0.142065	0.107935	0.0442734
*Average number of studies for MA across 1000 simulations

## Sheet: Scenario 3
Method	Threshold	No. Studies*	Sensitivity	Bias	SE	MSE	LCI	UCI	Coverage	Tau	Tau bias	Specificity	Bias	SE	MSE	LCI	UCI	Coverage	Tau	Tau bias	1-Specificity
NI	1	5.12318	0.948242	-0.0057694	0.837932	0.702097	0.793025	0.983889	96.1589	0.26166	0.23834	0.566718	-0.0009324	0.209028	0.0436919	0.467026	0.660842	83.8411	0.385986	0.114014	0.433282
NI	2	5.08609	0.932875	-0.0076211	0.755435	0.570624	0.774926	0.97653	93.6255	0.273151	0.226849	0.634049	-0.001814	0.209989	0.0440921	0.536001	0.720792	83.7981	0.380052	0.119948	0.365951
NI	3	5.1245	0.916165	-0.0071639	0.664019	0.44087	0.763418	0.967697	95.756	0.269919	0.230081	0.694907	-0.0041128	0.208061	0.0432724	0.603517	0.771826	83.8196	0.368023	0.131977	0.305093
NI	4	5	0.892157	-0.0095684	0.595437	0.354453	0.735301	0.953931	92.5631	0.26221	0.23779	0.751606	-0.0038304	0.2139	0.0457385	0.666225	0.819166	83.6653	0.364333	0.135667	0.248394
NI	5	5.05033	0.8658	-0.0090608	0.539435	0.290908	0.705018	0.938014	92.9708	0.281484	0.218516	0.801054	-0.0031851	0.224692	0.0504762	0.721881	0.859919	86.4721	0.375217	0.124783	0.198946
NI	6	4.99338	0.833742	-0.0081971	0.484852	0.235014	0.670897	0.918289	94.4223	0.275917	0.224083	0.841835	-0.0034625	0.227775	0.0518695	0.772952	0.890637	84.8606	0.352883	0.147117	0.158165
NI	7	5.05563	0.794945	-0.007369	0.461699	0.213111	0.622925	0.893324	92.7152	0.31624	0.18376	0.876957	-0.0020827	0.238822	0.0570317	0.817507	0.917021	86.6225	0.347003	0.152997	0.123043
NI	8	5.03311	0.746725	-0.0089125	0.422168	0.178147	0.5752	0.857426	92.1854	0.307701	0.192299	0.904234	-0.0020047	0.248746	0.0618703	0.853382	0.937113	85.8278	0.32951	0.17049	0.0957665
NI	9	4.96556	0.695487	-0.0065469	0.402953	0.162328	0.519144	0.821141	92.5828	0.305562	0.194438	0.925495	-0.0023288	0.270426	0.0731247	0.879683	0.952996	85.8278	0.317413	0.182587	0.0745053
NI	10	4.90464	0.633146	-0.009092	0.390571	0.152463	0.456017	0.776107	93.2361	0.316594	0.183406	0.942684	-0.0020588	0.294847	0.0869306	0.902733	0.964978	88.3289	0.304926	0.195074	0.0573163
NI	11	4.93907	0.57601	-0.0016513	0.37062	0.137357	0.405344	0.726185	91.1141	0.290482	0.209518	0.956292	-0.0015839	0.348685	0.121579	0.92049	0.974575	90.5836	0.449103	0.0508968	0.0437083
SI	1	5.12318	0.948242	-0.0057694	0.837932	0.702097	0.793025	0.983889	96.1589	0.26166	0.23834	0.566718	-0.0009324	0.209028	0.0436919	0.467026	0.660842	83.8411	0.385986	0.114014	0.433282
SI	2	7.59603	0.928914	-0.0115816	0.525308	0.275815	0.829423	0.969461	92.8477	0.238462	0.261538	0.633595	-0.0022686	0.18021	0.0324704	0.549225	0.709894	87.8146	0.426197	0.0738034	0.366405
SI	3	8.81192	0.909463	-0.0138652	0.42812	0.183095	0.817615	0.955273	91.2583	0.261035	0.238965	0.696055	-0.0029654	0.170684	0.0291243	0.621501	0.760934	88.2119	0.435631	0.0643688	0.303945
SI	4	9.35761	0.885116	-0.0166095	0.371016	0.137377	0.792304	0.937662	89.1391	0.273772	0.226228	0.752327	-0.0031087	0.168174	0.0282727	0.686265	0.807706	88.6093	0.436914	0.0630858	0.247673
SI	5	9.60265	0.858134	-0.0167269	0.335675	0.112398	0.761275	0.918015	92.3179	0.28827	0.211729	0.80167	-0.0025683	0.169973	0.0288842	0.743605	0.848592	89.0066	0.436775	0.063225	0.19833
SI	6	9.65828	0.824945	-0.016994	0.313497	0.0979915	0.721514	0.893455	90.8609	0.316726	0.183274	0.842844	-0.0024535	0.173438	0.0300748	0.792586	0.882105	89.0066	0.432089	0.0679107	0.157156
SI	7	9.5894	0.785003	-0.0173105	0.296655	0.0877044	0.674149	0.863564	91.9205	0.341172	0.158828	0.876646	-0.002393	0.17849	0.0318532	0.833824	0.909039	88.3444	0.421175	0.0788245	0.123354
SI	8	9.31656	0.737872	-0.0177658	0.283441	0.080023	0.620007	0.827338	91.9205	0.344224	0.155776	0.904281	-0.0019576	0.188724	0.0356128	0.867368	0.931198	90.1987	0.410208	0.0897921	0.0957193
SI	9	8.67815	0.684958	-0.0170756	0.282102	0.0792899	0.558388	0.787182	92.3179	0.347194	0.152806	0.925915	-0.0019086	0.205194	0.0421008	0.893392	0.948517	88.3444	0.393442	0.106558	0.0740852
SI	10	7.4106	0.627847	-0.0143909	0.299254	0.0893459	0.487767	0.747174	92.053	0.341905	0.158095	0.943114	-0.0016286	0.237641	0.0564706	0.91268	0.962564	90.0662	0.361988	0.138013	0.0568861
SI	11	4.93907	0.57601	-0.0016513	0.37062	0.137357	0.405344	0.726185	91.1141	0.290482	0.209518	0.956292	-0.0015839	0.348685	0.121579	0.92049	0.974575	90.5836	0.449103	0.0508968	0.0437083
MIDC	1	5.12318	0.948242	-0.0057694	0.837932	0.702097	0.793025	0.983889	96.1589	0.259234	0.240766	0.566718	-0.0009324	0.209028	0.0436919	0.467026	0.660842	83.8411	0.382407	0.117593	0.433282
MIDC	2	7.59603	0.934504	-0.0059924	0.56926	0.324021	0.831925	0.973558	96.2914	0.282179	0.217821	0.633463	-0.0024009	0.183227	0.0335664	0.547755	0.710992	88.8742	0.433704	0.0662956	0.366538
MIDC	3	8.81192	0.916451	-0.0068779	0.461998	0.213394	0.822313	0.960895	94.5695	0.310371	0.189629	0.694511	-0.0045087	0.173845	0.0302018	0.618482	0.760795	89.2715	0.445513	0.0544874	0.305488
MIDC	4	9.35761	0.89304	-0.0086854	0.398387	0.158636	0.798369	0.944467	94.4371	0.319321	0.180678	0.749865	-0.0055712	0.172738	0.0298072	0.68169	0.807148	90.0662	0.45154	0.0484601	0.250135
MIDC	5	9.60265	0.865491	-0.00937	0.355792	0.1265	0.767065	0.924629	93.6424	0.330611	0.169389	0.79836	-0.0058788	0.174854	0.0305395	0.738002	0.847285	90.596	0.45422	0.04578	0.20164
MIDC	6	9.65828	0.831832	-0.010107	0.325641	0.10594	0.727523	0.899943	94.1722	0.345529	0.154471	0.839453	-0.0058442	0.179487	0.0321816	0.78663	0.880804	89.9338	0.455017	0.0449827	0.160547
MIDC	7	9.5894	0.792052	-0.0102613	0.305032	0.0929393	0.680504	0.870298	94.4371	0.358871	0.141129	0.873744	-0.0052949	0.185501	0.0343825	0.828317	0.908114	89.9338	0.448167	0.0518327	0.126256
MIDC	8	9.31656	0.745844	-0.0097939	0.289458	0.0836902	0.627626	0.834812	94.3046	0.356681	0.143319	0.901708	-0.0045304	0.194943	0.0379822	0.862721	0.930169	90.4636	0.436554	0.0634456	0.0982922
MIDC	9	8.67815	0.692962	-0.0090716	0.286563	0.082036	0.565822	0.794753	94.4371	0.358791	0.141209	0.924127	-0.0036969	0.210926	0.0444761	0.89003	0.947872	89.9338	0.419375	0.0806246	0.0758734
MIDC	10	7.4106	0.63492	-0.0073183	0.301335	0.0907494	0.494481	0.753561	93.5099	0.345445	0.154555	0.942186	-0.0025569	0.238819	0.0570279	0.911196	0.962152	90.7285	0.369902	0.130098	0.0578144
MIDC	11	4.93907	0.575248	-0.0024142	0.37013	0.13699	0.405469	0.725886	90.9934	0.287019	0.212981	0.955025	-0.0028505	0.348223	0.121251	0.919933	0.973946	90.4636	0.44375	0.0562504	0.0449749
*Average number of studies for MA across 1000 simulations

## Sheet: Scenarios 7
Method	Threshold	No. Studies*	Sensitivity	Bias	SE	MSE	LCI	UCI	Coverage	Specificity	Bias	SE	MSE	LCI	UCI	Coverage	1-Specificity
NI	1	5.20308	0.949076	-0.0049353	0.674847	0.455394	0.844038	0.982763	96.6581	0.568341	0.0006899	0.0908761	0.0082589	0.524322	0.611273	94.7301	0.431659
NI	2	5.18637	0.935639	-0.0048572	0.609587	0.371573	0.825684	0.975769	96.2725	0.636263	0.0003996	0.0950829	0.0090409	0.592233	0.677952	94.8586	0.363737
NI	3	5.43573	0.92431	0.0009812	0.542878	0.294717	0.818851	0.968469	97.6864	0.703759	0.004739	0.0963791	0.0093114	0.663005	0.741382	93.0591	0.296241
NI	4	6.25578	0.913745	0.0120197	0.463795	0.21525	0.819039	0.959271	96.5296	0.762356	0.0069197	0.0952058	0.009112	0.727004	0.794286	92.9306	0.237644
NI	5	6.95373	0.897077	0.022216	0.396141	0.157421	0.806448	0.946496	94.8586	0.80904	0.004801	0.0969901	0.0094301	0.777995	0.836574	93.9589	0.19096
NI	6	7.30334	0.865337	0.0233979	0.337641	0.114549	0.772647	0.922835	93.0591	0.847586	0.0022891	0.103348	0.010686	0.819585	0.871858	94.6015	0.152414
NI	7	7.26864	0.830196	0.0278819	0.306622	0.0947942	0.732077	0.896344	90.617	0.880514	0.0014748	0.115169	0.0132661	0.854723	0.902174	95.1157	0.119486
NI	8	6.95758	0.788339	0.0327011	0.288897	0.084531	0.682325	0.864798	88.946	0.907781	0.0015427	0.132876	0.0176584	0.883694	0.927185	94.9871	0.0922191
NI	9	6.52057	0.735909	0.0338759	0.279382	0.0792019	0.620362	0.824751	89.3316	0.928781	0.0009577	0.156974	0.0246419	0.905703	0.946393	95.2442	0.0712188
NI	10	6.05527	0.671403	0.0291646	0.273487	0.0756454	0.547703	0.773952	90.7336	0.945305	0.0005621	0.186227	0.0346808	0.923355	0.961056	95.4955	0.0546954
NI	11	5.66709	0.603707	0.0260451	0.272411	0.0748861	0.4751	0.718138	93.0591	0.958286	0.0004099	0.221107	0.0488883	0.937437	0.972157	95.6298	0.0417145
SI	1	5.20308	0.949076	-0.0049353	0.674847	0.455394	0.844038	0.982763	96.6581	0.568341	0.0006899	0.0908761	0.0082589	0.524322	0.611273	94.7301	0.431659
SI	2	7.69409	0.931587	-0.0089094	0.452236	0.204438	0.854437	0.968439	93.9589	0.634937	-0.0009263	0.0747184	0.005582	0.600409	0.668113	95.1157	0.365063
SI	3	8.9653	0.916045	-0.0072838	0.3736	0.139524	0.843973	0.955904	94.6015	0.69893	-9.01e-05	0.0721449	0.0052049	0.668402	0.727777	95.3727	0.30107
SI	4	9.61054	0.898241	-0.0034846	0.325993	0.106259	0.826392	0.941935	95.1157	0.755635	0.0001993	0.0740461	0.0054829	0.727893	0.781387	95.3727	0.244365
SI	5	9.82134	0.873726	-0.0011343	0.291323	0.0848677	0.798933	0.922929	94.7301	0.804374	0.0001358	0.0792985	0.0062883	0.778802	0.827631	94.8586	0.195626
SI	6	9.87275	0.840781	-0.0011581	0.262274	0.0687861	0.761773	0.896729	93.3162	0.845162	-0.0001353	0.0867292	0.0075219	0.821641	0.866073	95.6298	0.154838
SI	7	9.83162	0.802447	0.0001333	0.240727	0.0579496	0.719014	0.865376	93.0591	0.87905	1.09e-05	0.0965352	0.009319	0.857515	0.897701	95.5013	0.12095
SI	8	9.60411	0.757143	0.0015056	0.225681	0.050934	0.668705	0.827731	92.4164	0.906251	1.3e-05	0.109471	0.011984	0.886449	0.922878	95.7583	0.0937487
SI	9	9.12725	0.704921	0.0028875	0.218059	0.047558	0.610603	0.784129	93.8303	0.927865	4.14e-05	0.127136	0.0161635	0.9094	0.942773	95.3727	0.0721352
SI	10	8.0527	0.649367	0.0071286	0.2243	0.0503615	0.545704	0.740201	93.4447	0.944983	0.0002401	0.155587	0.0242074	0.926954	0.958696	95.1157	0.0550174
SI	11	5.66709	0.603707	0.0260451	0.272411	0.0748861	0.4751	0.718138	93.0591	0.958286	0.0004099	0.221107	0.0488883	0.937437	0.972157	95.6298	0.0417145
MIDC	1	5.20308	0.949076	-0.0049353	0.674847	0.455394	0.844038	0.982763	96.6581	0.568341	0.0006899	0.0908761	0.0082589	0.524322	0.611273	94.7301	0.431659
MIDC	2	7.69409	0.936011	-0.0044851	0.467643	0.218669	0.860292	0.971358	97.3008	0.634601	-0.0012622	0.0748197	0.0055964	0.60012	0.667825	94.3445	0.365399
MIDC	3	8.9653	0.920131	-0.003197	0.380897	0.145072	0.849522	0.958879	96.6581	0.69755	-0.0014704	0.0721681	0.0052061	0.667076	0.726507	93.7018	0.30245
MIDC	4	9.61054	0.900937	-0.0007884	0.329456	0.10854	0.830146	0.944003	96.144	0.753805	-0.0016306	0.0739417	0.0054647	0.726093	0.779696	93.3162	0.246195
MIDC	5	9.82134	0.875369	0.0005082	0.292616	0.0856242	0.801318	0.924272	94.473	0.802277	-0.0019613	0.0790375	0.0062431	0.776701	0.825697	93.4447	0.197723
MIDC	6	9.87275	0.842963	0.0010238	0.263371	0.0693652	0.764614	0.898549	94.0874	0.842897	-0.0024	0.0862581	0.0074347	0.819338	0.864006	94.9871	0.157103
MIDC	7	9.83162	0.804797	0.0024833	0.241439	0.0582989	0.721975	0.86741	93.8303	0.876696	-0.0023432	0.0957702	0.0091664	0.855088	0.89558	94.6015	0.123304
MIDC	8	9.60411	0.759995	0.0043574	0.226312	0.0512361	0.672102	0.830239	93.7018	0.904185	-0.0020532	0.108446	0.0117563	0.8843	0.921054	94.3445	0.0958149
MIDC	9	9.12725	0.708689	0.0066557	0.218701	0.0478746	0.614838	0.787492	93.9589	0.926289	-0.0015346	0.125928	0.0158555	0.907749	0.941422	94.7301	0.0737111
MIDC	10	8.0527	0.653629	0.0113915	0.224821	0.0506742	0.550231	0.744041	93.8303	0.944022	-0.0007202	0.154376	0.0238313	0.925946	0.957919	94.8586	0.0559778
MIDC	11	5.66709	0.603707	0.0260451	0.272411	0.0748861	0.4751	0.718138	93.0591	0.958286	0.0004099	0.221107	0.0488883	0.937437	0.972157	95.6298	0.0417145
*Average number of studies for MA across 1000 simulations

## Sheet: Scenarios 8
Method	Threshold	No. Studies*	Sensitivity	Bias	SE	MSE	LCI	UCI	Coverage	Tau	Tau bias	Specificity	Bias	SE	MSE	LCI	UCI	Coverage	Tau	Tau bias	1-Specificity
NI	1	5.20282	0.952211	-0.0018001	0.863792	0.746133	0.795532	0.98574	97.6864	0.26978	-0.0197798	0.570042	0.0023913	0.134254	0.01803	0.505165	0.632298	88.4319	0.176467	0.0735327	0.429958
NI	2	5.2837	0.941297	0.0008012	0.739757	0.547242	0.800963	0.980161	97.0475	0.22342	0.0265804	0.643292	0.0074286	0.139655	0.0195587	0.578649	0.702512	90.2439	0.189483	0.0605166	0.356708
NI	3	5.74069	0.929086	0.0057578	0.646843	0.418439	0.797127	0.972501	97.3042	0.241023	0.0089774	0.709465	0.0104448	0.138273	0.0192284	0.650743	0.76131	86.6496	0.190551	0.0594487	0.290535
NI	4	6.27856	0.916667	0.0149412	0.573442	0.32906	0.792435	0.964491	97.561	0.280391	-0.0303914	0.767857	0.0124212	0.134292	0.0181886	0.717711	0.810815	88.4467	0.181399	0.0686009	0.232143
NI	5	6.83569	0.896466	0.0216052	0.467315	0.21885	0.784111	0.950128	97.0475	0.237794	0.0122057	0.814145	0.0099068	0.131252	0.0173252	0.772076	0.849441	88.5751	0.164993	0.0850072	0.185855
NI	6	7.19769	0.867761	0.0258223	0.401275	0.161688	0.754865	0.929618	96.0205	0.216604	0.0333962	0.851957	0.0066599	0.137467	0.0189416	0.814753	0.88228	90.5006	0.170554	0.0794462	0.148043
NI	7	7.16431	0.833422	0.0311077	0.363445	0.13306	0.714586	0.905779	93.5815	0.217373	0.0326272	0.883056	0.0040166	0.148519	0.0220739	0.849596	0.909423	91.656	0.168785	0.0812152	0.116944
NI	8	6.94223	0.790142	0.034505	0.337543	0.115126	0.663662	0.874674	92.9397	0.210103	0.0398972	0.908867	0.0026292	0.163971	0.0268934	0.878752	0.931612	93.3248	0.158258	0.0917416	0.0911326
NI	9	6.59178	0.7369	0.0348664	0.325072	0.106888	0.600864	0.835931	92.0411	0.217497	0.0325034	0.929507	0.0016834	0.186685	0.0348542	0.901737	0.949391	92.9397	0.155042	0.094958	0.0704932
NI	10	6.0552	0.678991	0.0367526	0.327374	0.108525	0.532011	0.793258	91.9127	0.216132	0.0338676	0.94528	0.0005374	0.219496	0.0481787	0.918515	0.962995	93.8383	0.15387	0.0961295	0.05472
NI	11	5.71502	0.608955	0.0312932	0.321455	0.104312	0.458166	0.738374	92.1694	0.219179	0.0308209	0.958636	0.0007608	0.255594	0.0653291	0.933853	0.973736	95.1219	0.147252	0.102748	0.0413636
SI	1	5.20282	0.952211	-0.0018001	0.863792	0.746133	0.795532	0.98574	97.6864	0.26978	-0.0197798	0.570042	0.0023913	0.134254	0.01803	0.505165	0.632298	88.4319	0.176467	0.0735327	0.429958
SI	2	7.73299	0.935504	-0.0049916	0.542317	0.294082	0.840208	0.97265	95.2503	0.230104	0.019896	0.637852	0.0019888	0.112819	0.0127321	0.585539	0.686836	91.0141	0.199501	0.0504993	0.362148
SI	3	8.99872	0.919502	-0.0038264	0.440338	0.193883	0.833294	0.960894	95.3787	0.23388	0.0161202	0.70038	0.0013599	0.106653	0.0113767	0.654842	0.742038	90.7574	0.200998	0.0490016	0.29962
SI	4	9.54044	0.900754	-0.0009718	0.392141	0.153774	0.812766	0.947723	95.6354	0.253738	-0.0037383	0.756633	0.0011966	0.106785	0.0114045	0.716112	0.792798	91.7843	0.197167	0.0528327	0.243367
SI	5	9.77792	0.874397	-0.0004638	0.342504	0.117309	0.784282	0.928464	96.2773	0.244247	0.0057533	0.805055	0.0008158	0.110006	0.012102	0.769028	0.836405	92.8113	0.192375	0.0576252	0.194945
SI	6	9.84082	0.842197	0.0002581	0.307465	0.0945348	0.747639	0.904212	95.5071	0.235951	0.0140492	0.846079	0.0007821	0.116689	0.013617	0.813942	0.873281	93.5815	0.190502	0.0594982	0.153921
SI	7	9.78819	0.803423	0.0011092	0.281352	0.07916	0.704034	0.873845	96.2773	0.227018	0.0229823	0.879344	0.0003044	0.12527	0.0156926	0.850859	0.902778	94.095	0.186311	0.0636892	0.120656
SI	8	9.58537	0.756695	0.0010574	0.261638	0.0684558	0.652448	0.836225	95.6354	0.215383	0.0346169	0.906472	0.0002338	0.137139	0.0188072	0.881197	0.92658	93.5815	0.178663	0.0713371	0.0935279
SI	9	9.08858	0.705239	0.0032057	0.25373	0.064389	0.594563	0.794886	94.6085	0.210913	0.0390868	0.928099	0.0002753	0.154667	0.0239218	0.905223	0.945541	94.9936	0.172405	0.0775952	0.0719013
SI	10	7.96791	0.651973	0.0097347	0.264123	0.0698556	0.529819	0.75532	94.095	0.211434	0.0385658	0.945147	0.0004042	0.185071	0.0342514	0.923224	0.960778	94.7368	0.161843	0.0881573	0.0548533
SI	11	5.71502	0.608955	0.0312932	0.321455	0.104312	0.458166	0.738374	92.1694	0.219179	0.0308209	0.958636	0.0007608	0.255594	0.0653291	0.933853	0.973736	95.1219	0.147252	0.102748	0.0413636
MIDC	1	5.20282	0.950989	-0.0030225	0.862683	0.744213	0.795153	0.985117	97.561	0.266663	-0.0166629	0.56931	0.0016595	0.134082	0.0179808	0.505158	0.632128	88.3184	0.174429	0.0755714	0.43069
MIDC	2	7.73299	0.940099	-0.0003968	0.569117	0.323894	0.844442	0.975917	97.561	0.244669	0.0053313	0.637875	0.0020117	0.11835	0.0140108	0.58305	0.689174	92.2978	0.220895	0.0291051	0.362125
MIDC	3	8.99872	0.924007	0.0006783	0.460452	0.212016	0.837494	0.964429	96.7908	0.253189	-0.0031892	0.699839	0.0008192	0.114302	0.0130655	0.650997	0.74443	92.4262	0.234503	0.015497	0.300161
MIDC	4	9.54044	0.904054	0.0023285	0.402402	0.161933	0.816203	0.950589	97.3042	0.268854	-0.018854	0.755667	0.0002312	0.114241	0.013051	0.712172	0.794388	93.3248	0.231461	0.0185386	0.244333
MIDC	5	9.77792	0.876984	0.0021233	0.345495	0.119371	0.787743	0.930552	96.9191	0.240575	0.0094253	0.803778	-0.0004612	0.116599	0.013595	0.765343	0.837117	93.4531	0.223446	0.0265544	0.196222
MIDC	6	9.84082	0.844269	0.0023296	0.308013	0.0948775	0.750732	0.905778	96.6624	0.230149	0.0198512	0.844616	-0.0006812	0.122413	0.0149845	0.810588	0.873334	93.8383	0.22005	0.0299505	0.155384
MIDC	7	9.78819	0.806156	0.0038422	0.2809	0.0789194	0.708073	0.875919	96.2773	0.218774	0.031226	0.877955	-0.0010839	0.130657	0.01707	0.847893	0.902608	94.6085	0.21515	0.0348499	0.122045
MIDC	8	9.58537	0.760305	0.0046672	0.261732	0.0685256	0.657071	0.839079	96.1489	0.212264	0.0377364	0.905119	-0.001119	0.14189	0.0201314	0.878601	0.926185	94.6085	0.207118	0.0428825	0.0948808
MIDC	9	9.08858	0.709467	0.0074339	0.253901	0.0645208	0.59959	0.79842	95.5071	0.207744	0.0422555	0.927154	-0.0006697	0.159	0.0252805	0.903328	0.9453	95.2503	0.197839	0.0521611	0.0728462
MIDC	10	7.96791	0.656602	0.014364	0.264357	0.070091	0.534929	0.7592	94.8652	0.208556	0.0414437	0.94449	-0.0002524	0.187016	0.034975	0.922105	0.960498	95.1219	0.175572	0.0744276	0.0555099
MIDC	11	5.71502	0.608955	0.0312932	0.321455	0.104312	0.458166	0.738374	92.1694	0.218898	0.0311022	0.958636	0.0007608	0.255594	0.0653291	0.933853	0.973736	95.1219	0.147063	0.102937	0.0413636
*Average number of studies for MA across 1000 simulations

## Sheet: Scenarios 9
Method	Threshold	No. Studies*	Sensitivity	Bias	SE	MSE	LCI	UCI	Coverage	Tau	Tau bias	Specificity	Bias	SE	MSE	LCI	UCI	Coverage	Tau	Tau bias	1-Specificity
NI	1	5.31736	0.949179	-0.0048317	0.842759	0.71022	0.794858	0.983998	95.0713	0.284217	0.215783	0.574617	0.0069663	0.216477	0.0469109	0.471189	0.670748	84.0467	0.417558	0.0824418	0.425383
NI	2	5.53368	0.937851	-0.0026445	0.75502	0.570049	0.790785	0.977928	95.201	0.316071	0.183929	0.653088	0.0172249	0.217897	0.0477759	0.552698	0.74035	85.0843	0.42723	0.0727696	0.346912
NI	3	5.96114	0.9254	0.0020713	0.662035	0.438294	0.785955	0.970522	96.3731	0.323699	0.176301	0.716706	0.0176859	0.212047	0.0452767	0.626131	0.791372	85.4922	0.429814	0.0701855	0.283294
NI	4	6.35233	0.908823	0.0070978	0.569351	0.324211	0.780347	0.960135	96.3731	0.329473	0.170527	0.772972	0.0175361	0.203647	0.0417796	0.695693	0.833955	83.9378	0.408884	0.0911165	0.227028
NI	5	6.71373	0.888608	0.0137476	0.492557	0.242801	0.762374	0.947154	95.7254	0.336996	0.163004	0.817712	0.0134735	0.1992	0.0398621	0.752291	0.867668	85.2332	0.395603	0.104397	0.182288
NI	6	6.94948	0.864863	0.0229243	0.445506	0.199001	0.734752	0.931727	95.0777	0.34822	0.15178	0.854343	0.0090454	0.200506	0.0402844	0.798485	0.895693	87.0466	0.389619	0.110381	0.145657
NI	7	7.0013	0.828543	0.0262295	0.400695	0.161245	0.6947	0.907227	94.43	0.35619	0.14381	0.883707	0.004668	0.209546	0.0439315	0.834491	0.918693	89.2487	0.38847	0.11153	0.116293
NI	8	6.85881	0.790268	0.0346303	0.381201	0.146513	0.646516	0.881151	93.5233	0.365559	0.134441	0.908845	0.0026072	0.218527	0.0477609	0.866819	0.937547	88.342	0.364853	0.135147	0.0911546
NI	9	6.61658	0.739831	0.0377977	0.36913	0.137685	0.585843	0.846268	90.0259	0.383885	0.116115	0.92842	0.0005969	0.23815	0.0567159	0.890972	0.952688	89.6373	0.357989	0.142011	0.0715796
NI	10	6.23834	0.680619	0.0383812	0.363435	0.133558	0.518213	0.804669	88.4715	0.386142	0.113858	0.944805	6.29e-05	0.264107	0.0697525	0.910814	0.96521	91.5803	0.341806	0.158194	0.0551946
NI	11	5.84586	0.616071	0.0384093	0.375247	0.142286	0.443187	0.760351	90.285	0.419006	0.0809942	0.957553	-0.0003227	0.296306	0.0877969	0.927466	0.974541	91.1917	0.316516	0.183484	0.0424471
SI	1	5.31736	0.949179	-0.0048317	0.842759	0.71022	0.794858	0.983998	95.0713	0.284217	0.215783	0.574617	0.0069663	0.216477	0.0469109	0.471189	0.670748	84.0467	0.417558	0.0824418	0.425383
SI	2	7.86269	0.931447	-0.0090487	0.545188	0.297148	0.830767	0.970747	92.7461	0.286132	0.213868	0.638841	0.0029779	0.183994	0.0338628	0.553017	0.715973	89.2487	0.447559	0.052441	0.361159
SI	3	9.00648	0.913255	-0.0100734	0.451894	0.204107	0.81988	0.957782	91.1917	0.32005	0.17995	0.698449	-0.0005708	0.172842	0.0298741	0.62319	0.763778	90.4145	0.449469	0.0505308	0.301551
SI	4	9.54275	0.891917	-0.0098088	0.398258	0.158513	0.796571	0.943057	92.6166	0.346454	0.153546	0.753732	-0.0017043	0.169694	0.0287933	0.687287	0.809386	90.544	0.447259	0.0527414	0.246268
SI	5	9.77461	0.865475	-0.0093851	0.356723	0.127163	0.766382	0.924325	91.9689	0.354224	0.145776	0.802434	-0.0018044	0.17017	0.0289546	0.744463	0.849311	89.7668	0.444244	0.0557555	0.197566
SI	6	9.84456	0.833769	-0.0081697	0.331843	0.110053	0.727353	0.901899	92.228	0.383786	0.116214	0.843195	-0.0021019	0.174212	0.0303454	0.792795	0.882577	90.8031	0.439917	0.0600831	0.156805
SI	7	9.7772	0.795107	-0.0072067	0.311967	0.0972717	0.681984	0.872986	93.0052	0.396751	0.103249	0.877108	-0.0019316	0.179601	0.0322526	0.834018	0.909704	90.1554	0.430521	0.0694787	0.122892
SI	8	9.59197	0.750434	-0.0052038	0.296944	0.0881488	0.630088	0.839231	91.7099	0.403409	0.0965911	0.904519	-0.0017191	0.188031	0.0353528	0.867764	0.931347	89.1192	0.417729	0.0822708	0.0954809
SI	9	9.17617	0.698844	-0.0031895	0.289537	0.0838214	0.571327	0.799325	92.7461	0.403051	0.0969492	0.92651	-0.0013136	0.201443	0.0405776	0.894939	0.948594	89.1192	0.397771	0.102228	0.0734901
SI	10	8.14119	0.647788	0.00555	0.302068	0.0912758	0.508382	0.76354	92.3575	0.408578	0.0914219	0.943876	-0.000866	0.228543	0.0522311	0.915225	0.96261	89.1192	0.372589	0.127411	0.0561236
SI	11	5.84586	0.616071	0.0384093	0.375247	0.142286	0.443187	0.760351	90.285	0.419006	0.0809942	0.957553	-0.0003227	0.296306	0.0877969	0.927466	0.974541	91.1917	0.316516	0.183484	0.0424471
MIDC	1	5.31736	0.94795	-0.0060612	0.841667	0.708367	0.794476	0.983371	94.9482	0.279799	0.220201	0.573873	0.006222	0.216197	0.0467798	0.471227	0.670527	83.9378	0.411068	0.0889323	0.426127
MIDC	2	7.86269	0.936172	-0.0043237	0.580889	0.337413	0.833177	0.974049	96.114	0.321212	0.178788	0.639225	0.0033618	0.186624	0.0348399	0.552265	0.717377	89.6373	0.454969	0.0450312	0.360775
MIDC	3	9.00648	0.918755	-0.0045735	0.476687	0.227209	0.824428	0.962111	95.2073	0.349576	0.150424	0.69836	-0.0006604	0.176559	0.0311726	0.621523	0.765049	90.544	0.461408	0.0385917	0.30164
MIDC	4	9.54275	0.89628	-0.0054452	0.410285	0.168304	0.801047	0.946605	94.8187	0.361939	0.138061	0.752857	-0.002579	0.17384	0.0302138	0.684664	0.809988	91.3212	0.460824	0.0391758	0.247143
MIDC	5	9.77461	0.868783	-0.0060773	0.364128	0.132553	0.769534	0.927209	93.7824	0.365854	0.134146	0.801056	-0.0031829	0.175004	0.0306162	0.741101	0.849514	90.544	0.459348	0.040652	0.198944
MIDC	6	9.84456	0.83601	-0.0059291	0.332159	0.110295	0.730698	0.90368	93.7824	0.379257	0.120743	0.84152	-0.0037775	0.178492	0.0318453	0.789437	0.882207	90.1554	0.456174	0.0438261	0.15848
MIDC	7	9.7772	0.797991	-0.0043222	0.311708	0.097143	0.686081	0.875192	94.43	0.389209	0.110791	0.87529	-0.0037495	0.184003	0.0338431	0.830572	0.909085	90.544	0.447795	0.0522051	0.12471
MIDC	8	9.59197	0.754419	-0.0012188	0.295389	0.0872532	0.635836	0.842045	93.9119	0.392081	0.107919	0.902885	-0.0033533	0.192625	0.0370933	0.864638	0.930785	90.285	0.437609	0.0623906	0.0971151
MIDC	9	9.17617	0.704563	0.0025293	0.288632	0.0833148	0.578458	0.803671	94.3005	0.394218	0.105782	0.925582	-0.0022412	0.20575	0.0423281	0.892941	0.948408	90.0259	0.41689	0.0831095	0.0744177
MIDC	10	8.14119	0.652997	0.0107594	0.300874	0.0906409	0.514673	0.767337	93.2643	0.399994	0.100005	0.943297	-0.0014454	0.231414	0.0535502	0.913998	0.96248	89.5078	0.38645	0.11355	0.0567029
MIDC	11	5.84586	0.616071	0.0384093	0.375247	0.142286	0.443187	0.760351	90.285	0.419006	0.0809942	0.957553	-0.0003227	0.296306	0.0877969	0.927466	0.974541	91.1917	0.316516	0.183484	0.0424471
*Average number of studies for MA across 1000 simulations

## Sheet: Scenarios 12
Method	Threshold	No. Studies*	Sensitivity	Bias	SE	MSE	LCI	UCI	Coverage	Tau	Tau bias	Specificity	Bias	SE	MSE	LCI	UCI	Coverage	Tau	Tau bias	1-Specificity
NI	1	5.0303	0.95165	-0.0110158	0.856767	0.733929	0.794991	0.985814	93.5829	0.224457	0.275543	0.512383	0.0013527	0.211961	0.0449295	0.412006	0.61125	86.4528	0.384709	0.115291	0.487617
NI	2	5.02852	0.946217	-0.0127058	0.781503	0.610586	0.801196	0.983352	93.2264	0.185482	0.314518	0.536168	-0.0008678	0.208065	0.0432905	0.436875	0.632051	82.1747	0.377937	0.122063	0.463832
NI	3	5.09269	0.94161	-0.011931	0.799416	0.638923	0.78525	0.980795	92.6916	0.257197	0.242803	0.568387	-0.0020071	0.211656	0.0447944	0.467203	0.663254	84.8485	0.388678	0.111322	0.431613
NI	4	4.96791	0.933786	-0.0125128	0.728185	0.530096	0.78572	0.977261	93.9286	0.273157	0.226843	0.611655	0.0025906	0.205942	0.042419	0.514499	0.699733	84.8214	0.368785	0.131215	0.388345
NI	5	5.01248	0.926741	-0.0100595	0.698144	0.487304	0.774898	0.973134	95.0089	0.255207	0.244793	0.647409	-0.0038956	0.213197	0.0454379	0.548859	0.733269	83.2442	0.383105	0.116895	0.352592
NI	6	5.02674	0.914624	-0.0098633	0.658953	0.434122	0.760957	0.966738	94.8307	0.259166	0.240834	0.692104	-0.0032668	0.212858	0.0452977	0.598198	0.770959	83.2442	0.37745	0.12255	0.307896
NI	7	5.09447	0.899653	-0.0089766	0.61465	0.377714	0.745171	0.957766	93.4046	0.283796	0.216204	0.739273	-0.0002362	0.218129	0.0475801	0.649729	0.810767	86.4528	0.385955	0.114045	0.260727
NI	8	5.00357	0.877656	-0.0106609	0.564742	0.31882	0.716114	0.946404	93.7611	0.301225	0.198775	0.779298	-0.0027559	0.220021	0.0484016	0.697116	0.842222	85.7398	0.366806	0.133193	0.220702
NI	9	5.06595	0.853451	-0.0090086	0.505985	0.25594	0.696376	0.929497	91.6221	0.271815	0.228185	0.81858	-0.0029972	0.227982	0.0519667	0.742742	0.873482	85.205	0.376635	0.123365	0.18142
NI	10	5.09447	0.816234	-0.0136035	0.456363	0.208083	0.65689	0.905672	93.4046	0.247868	0.252132	0.855343	-0.0016748	0.235066	0.0552534	0.788957	0.9011	84.6702	0.351772	0.148228	0.144657
NI	11	4.93226	0.780719	-0.0084922	0.470405	0.221209	0.607921	0.882579	92.8571	0.284418	0.215582	0.886025	-0.001723	0.245377	0.0602068	0.82779	0.92447	86.4286	0.342375	0.157625	0.113975
SI	1	5.0303	0.95165	-0.0110158	0.856767	0.733929	0.794991	0.985814	93.5829	0.224457	0.275543	0.512383	0.0013527	0.211961	0.0449295	0.412006	0.61125	86.4528	0.384709	0.115291	0.487617
SI	2	7.49554	0.942761	-0.0161623	0.57077	0.325518	0.84862	0.977391	88.2353	0.181407	0.318593	0.537909	0.0008739	0.180585	0.0326116	0.450821	0.62251	88.2353	0.427735	0.0722645	0.462091
SI	3	8.72014	0.935159	-0.0183814	0.49363	0.243332	0.851491	0.971201	86.0963	0.204837	0.295163	0.570887	0.0004923	0.171544	0.0294277	0.488043	0.649668	91.8003	0.445484	0.0545158	0.429113
SI	4	9.30125	0.927498	-0.0188007	0.450321	0.202436	0.846129	0.965755	85.918	0.217685	0.282315	0.609263	0.000199	0.166526	0.027731	0.530006	0.682784	90.7308	0.44745	0.0525505	0.390736
SI	5	9.57041	0.918608	-0.018193	0.424615	0.179967	0.835987	0.959572	86.631	0.234247	0.265753	0.651195	-0.0001088	0.164811	0.0271625	0.575206	0.719781	91.4438	0.448502	0.0514977	0.348805
SI	6	9.65954	0.906423	-0.0180639	0.397021	0.157299	0.820757	0.951651	90.3743	0.26082	0.23918	0.694896	-0.0004751	0.165254	0.0273088	0.622661	0.758197	91.0873	0.447143	0.0528574	0.305104
SI	7	9.60606	0.890011	-0.0186183	0.374734	0.140079	0.798775	0.940917	90.3743	0.292606	0.207394	0.738769	-0.00074	0.166667	0.0277775	0.671344	0.796061	91.6221	0.443371	0.0566293	0.261231
SI	8	9.32264	0.869252	-0.0190649	0.353349	0.124492	0.772065	0.926979	91.0873	0.298684	0.201316	0.780764	-0.0012901	0.170035	0.0289103	0.71868	0.831813	91.6221	0.436212	0.0637883	0.219236
SI	9	8.74866	0.844608	-0.0178515	0.341315	0.116177	0.739032	0.910295	91.9786	0.286244	0.213756	0.820531	-0.001047	0.180515	0.0325846	0.762659	0.866052	91.2656	0.433974	0.0660255	0.179469
SI	10	7.49733	0.814682	-0.0151552	0.355683	0.126281	0.690869	0.89322	92.5134	0.293123	0.206877	0.855871	-0.0011467	0.196069	0.0384416	0.801823	0.896071	88.2353	0.401559	0.0984408	0.144129
SI	11	4.93226	0.780719	-0.0084922	0.470405	0.221209	0.607921	0.882579	92.8571	0.284418	0.215582	0.886025	-0.001723	0.245377	0.0602068	0.82779	0.92447	86.4286	0.342375	0.157625	0.113975
MIDC	1	5.0303	0.95165	-0.0110158	0.856767	0.733929	0.794991	0.985814	93.5829	0.221656	0.278344	0.512383	0.0013527	0.211961	0.0449295	0.412006	0.61125	86.4528	0.379908	0.120092	0.487617
MIDC	2	7.49554	0.947941	-0.0109817	0.622543	0.387439	0.849295	0.980554	91.9786	0.217446	0.282554	0.53962	0.002584	0.182564	0.0333364	0.451617	0.625051	87.8788	0.430726	0.0692736	0.46038
MIDC	3	8.72014	0.942795	-0.0107453	0.542176	0.293839	0.857261	0.976434	91.9786	0.258347	0.241653	0.572556	0.0021613	0.172592	0.0297926	0.489286	0.651666	91.6221	0.44865	0.05135	0.427444
MIDC	4	9.30125	0.935739	-0.0105599	0.495032	0.244945	0.852325	0.971765	93.0481	0.26863	0.23137	0.610912	0.001847	0.167666	0.0281152	0.53124	0.684767	91.0873	0.45061	0.04939	0.389089
MIDC	5	9.57041	0.926023	-0.0107777	0.459036	0.210598	0.841578	0.965453	93.5829	0.288135	0.211865	0.652146	0.0008423	0.166703	0.0277906	0.575426	0.721372	91.2656	0.452898	0.0471024	0.347853
MIDC	6	9.65954	0.913374	-0.0111135	0.426722	0.181968	0.826064	0.957201	94.6524	0.307682	0.192318	0.694987	-0.0003836	0.16758	0.0280828	0.621805	0.759132	92.5134	0.454889	0.0451109	0.305013
MIDC	7	9.60606	0.896735	-0.011895	0.397147	0.157584	0.804153	0.946577	94.1176	0.330851	0.169149	0.737998	-0.0015113	0.169797	0.0288288	0.669249	0.796456	93.9394	0.453979	0.0460214	0.262002
MIDC	8	9.32264	0.875724	-0.0125925	0.371333	0.137729	0.777249	0.932531	94.1176	0.330515	0.169485	0.779518	-0.0025364	0.173536	0.0301082	0.715977	0.831819	92.3351	0.446824	0.0531763	0.220482
MIDC	9	8.74866	0.850555	-0.011905	0.35338	0.124735	0.743991	0.91557	93.5829	0.311196	0.188804	0.819062	-0.0025154	0.183228	0.0335663	0.760046	0.865597	91.4438	0.442828	0.0571718	0.180938
MIDC	10	7.49733	0.81977	-0.010068	0.364601	0.132832	0.695199	0.897126	93.5829	0.301557	0.198443	0.855138	-0.0018801	0.198737	0.0394927	0.800191	0.896102	89.6613	0.410954	0.0890461	0.144862
MIDC	11	4.93226	0.779327	-0.0098839	0.469566	0.220395	0.607728	0.881897	92.6916	0.278841	0.221159	0.884445	-0.0033024	0.244939	0.0599844	0.827206	0.923714	86.2745	0.335662	0.164338	0.115555
*Average number of studies for MA across 1000 simulations

## Sheet: Scenarios 15
Method	Threshold	No. Studies*	Sensitivity	Bias	SE	MSE	LCI	UCI	Coverage	Tau	Tau bias	Specificity	Bias	SE	MSE	LCI	UCI	Coverage	Tau	Tau bias	1-Specificity
NI	1	5.11293	0.95395	-0.0092213	0.847229	0.717712	0.80766	0.986597	94.918	0.235938	0.264062	0.50263	-0.0046895	0.200412	0.040143	0.408017	0.597347	82.623	0.370413	0.129587	0.49737
NI	2	4.9689	0.947052	-0.0114905	0.800813	0.641169	0.798518	0.983483	93.4534	0.227133	0.272867	0.539167	-0.0003759	0.213311	0.0455014	0.437291	0.637372	85.9247	0.390428	0.109572	0.460833
NI	3	5.14239	0.942983	-0.0092306	0.80733	0.651696	0.788314	0.981286	94.599	0.248636	0.251364	0.576725	-0.0012486	0.202278	0.0409149	0.480017	0.666756	81.6694	0.36793	0.13207	0.423275
NI	4	4.99836	0.926138	-0.0084635	0.73381	0.538405	0.766142	0.973382	93.7807	0.288815	0.211185	0.660212	0.0002534	0.206038	0.0424516	0.566245	0.741401	81.1784	0.363774	0.136226	0.339788
NI	5	5.13093	0.915188	-0.0091729	0.678951	0.460891	0.755769	0.96718	96.3993	0.317398	0.182602	0.695083	-0.0006882	0.21109	0.0445585	0.60251	0.772026	83.797	0.371314	0.128686	0.304917
NI	6	4.9509	0.726339	-0.0102227	0.41914	0.175574	0.551346	0.843289	92.7869	0.311572	0.188428	0.913374	-0.0014649	0.259178	0.0671713	0.864578	0.943599	85.2459	0.320357	0.179643	0.0866263
NI	7	5.00327	0.706075	-0.0095355	0.386781	0.149508	0.538433	0.825584	91.6393	0.278172	0.221828	0.919927	-0.0031372	0.267537	0.0715664	0.871579	0.948934	87.2131	0.338586	0.161414	0.0800734
NI	8	4.93781	0.680392	-0.0131593	0.397675	0.157972	0.504592	0.80992	90.6557	0.303541	0.196459	0.926277	-0.004321	0.268791	0.0722301	0.881241	0.953361	87.8688	0.315611	0.184389	0.0737228
NI	9	4.98854	0.655045	-0.0117147	0.38896	0.151152	0.482225	0.790465	92.623	0.320336	0.179664	0.935885	-0.0026093	0.275162	0.0757075	0.895227	0.959825	86.8852	0.297217	0.202783	0.0641155
NI	10	4.91326	0.620199	-0.0127472	0.373503	0.139342	0.448521	0.761065	90.8347	0.284261	0.215739	0.944206	-0.002698	0.298788	0.0892668	0.904176	0.966622	89.198	0.321566	0.178434	0.0557945
NI	11	4.97218	0.586101	-0.0075267	0.368161	0.135486	0.415457	0.733698	91.4894	0.308251	0.191749	0.953298	-0.0017028	0.311553	0.0970621	0.918095	0.972302	89.0344	0.309422	0.190578	0.0467017
SI	1	5.11293	0.95395	-0.0092213	0.847229	0.717712	0.80766	0.986597	94.918	0.235938	0.264062	0.50263	-0.0046895	0.200412	0.040143	0.408017	0.597347	82.623	0.370413	0.129587	0.49737
SI	2	7.50409	0.944371	-0.0141716	0.587692	0.345182	0.849074	0.978135	89.8527	0.227567	0.272433	0.542626	0.003083	0.178891	0.0320116	0.456286	0.626247	88.0524	0.424809	0.0751913	0.457374
SI	3	8.75941	0.93274	-0.019474	0.492664	0.242339	0.846681	0.969715	83.797	0.234184	0.265816	0.591599	0.013625	0.172036	0.029782	0.509148	0.668793	86.9067	0.447961	0.0520386	0.408401
SI	4	9.2946	0.911694	-0.0229084	0.422791	0.178228	0.823267	0.955889	82.9787	0.281178	0.218822	0.669999	0.0100407	0.17485	0.0306734	0.591047	0.739792	88.216	0.469957	0.0300428	0.330001
SI	5	9.56137	0.876355	-0.0480063	0.37006	0.134639	0.778392	0.932434	63.0115	0.356561	0.143439	0.749609	0.053838	0.195417	0.0410862	0.671944	0.813224	65.7938	0.538098	-0.0380978	0.250391
SI	6	9.64812	0.765792	0.0292303	0.289803	0.0848404	0.652376	0.848683	92.3077	0.361021	0.138979	0.878977	-0.0358613	0.220822	0.0474762	0.825044	0.917214	57.9378	0.573129	-0.0731287	0.121023
SI	7	9.56956	0.7154	-0.0002113	0.271826	0.0738891	0.59845	0.807311	92.7987	0.348084	0.151916	0.910972	-0.0120923	0.204912	0.0418428	0.872784	0.937897	82.3241	0.472736	0.0272638	0.0890285
SI	8	9.31751	0.682319	-0.0112331	0.270447	0.0730156	0.560839	0.78122	92.7987	0.35617	0.14383	0.92584	-0.0047582	0.202089	0.0408172	0.89391	0.948191	88.0524	0.415492	0.0845081	0.0741601
SI	9	8.73977	0.651099	-0.0156608	0.276481	0.0761965	0.523201	0.758121	91.9804	0.359935	0.140065	0.936194	-0.0022995	0.212256	0.0450471	0.906685	0.956302	88.0524	0.387829	0.112171	0.0638058
SI	10	7.46972	0.617047	-0.0158994	0.293735	0.0860272	0.478921	0.736542	90.671	0.342156	0.157844	0.94516	-0.0017437	0.239647	0.0574278	0.915473	0.964152	91.653	0.369655	0.130345	0.0548402
SI	11	4.97218	0.586101	-0.0075267	0.368161	0.135486	0.415457	0.733698	91.4894	0.308251	0.191749	0.953298	-0.0017028	0.311553	0.0970621	0.918095	0.972302	89.0344	0.309422	0.190578	0.0467017
MIDC	1	5.11293	0.952389	-0.0107826	0.845842	0.715333	0.807156	0.985801	94.7627	0.230146	0.269854	0.501807	-0.0055121	0.200084	0.0400032	0.408168	0.597187	82.4877	0.36132	0.138681	0.498193
MIDC	2	7.50409	0.948522	-0.0100208	0.621351	0.385977	0.852514	0.980752	94.4353	0.244356	0.255644	0.542806	0.0032629	0.180204	0.0324841	0.455854	0.627023	89.198	0.426205	0.073795	0.457194
MIDC	3	8.75941	0.939029	-0.0131849	0.540838	0.292332	0.850723	0.974572	90.0164	0.304785	0.195215	0.589151	0.011178	0.17311	0.030092	0.506174	0.6671	89.5254	0.449384	0.0506158	0.410849
MIDC	4	9.2946	0.917707	-0.0168945	0.474214	0.224594	0.822713	0.962279	89.8527	0.405666	0.0943338	0.661452	0.001494	0.176327	0.0310933	0.581246	0.733145	91.162	0.473604	0.0263959	0.338548
MIDC	5	9.56137	0.882263	-0.0420983	0.414361	0.169922	0.775973	0.940455	73.8134	0.491855	0.0081454	0.733664	0.0378934	0.19712	0.040292	0.653173	0.801197	81.3421	0.543612	-0.0436124	0.266336
MIDC	6	9.64812	0.771038	0.034476	0.309261	0.0968311	0.651752	0.85717	93.4534	0.433903	0.0660972	0.869589	-0.0452496	0.25178	0.0613456	0.803729	0.915506	56.6285	0.686698	-0.186698	0.130411
MIDC	7	9.56956	0.721788	0.0061767	0.279489	0.0781522	0.603043	0.814347	94.9263	0.370702	0.129298	0.906588	-0.0164753	0.227062	0.0512857	0.861837	0.937522	81.5057	0.558015	-0.0580149	0.0934116
MIDC	8	9.31751	0.688264	-0.0052878	0.272322	0.0741312	0.566976	0.786648	93.7807	0.356504	0.143496	0.923535	-0.0070632	0.21372	0.0456264	0.888558	0.947784	88.3797	0.464087	0.035913	0.076465
MIDC	9	8.73977	0.657278	-0.0094814	0.274925	0.0754941	0.530714	0.763147	93.126	0.350726	0.149274	0.935103	-0.0033907	0.217175	0.0471533	0.90437	0.956025	89.8527	0.409753	0.0902466	0.0648969
MIDC	10	7.46972	0.622332	-0.0106137	0.29257	0.0854847	0.485001	0.740667	91.162	0.336527	0.163473	0.944723	-0.0021803	0.241451	0.0582937	0.914631	0.964024	91.9804	0.376526	0.123474	0.0552768
MIDC	11	4.97218	0.586101	-0.0075267	0.368161	0.135486	0.415457	0.733698	91.4894	0.305729	0.194272	0.953298	-0.0017028	0.311553	0.0970621	0.918095	0.972302	89.0344	0.30689	0.19311	0.0467017
*Average number of studies for MA across 1000 simulations

## Sheet: PCR dataset for applied example
First Author	Threshold ID	Threshold value	TP	FP	FN	TN	Total	High proteinuria	Normal proteinuria
Al Ragip	1	0.13	35	51	4	95	185	39	146
	6	0.18	33	42	6	104
	7	0.19	33	39	6	107
	8	0.2	31	38	8	108
	22	0.49	29	23	10	123
Durnwald	3	0.15	156	35	12	17	220	168	52
	8	0.2	152	27	16	25
	15	0.3	136	23	32	29
	19	0.39	123	14	45	38
	20	0.4	120	12	48	40
	23	0.5	106	9	62	43
Dwyer	3	0.15	54	28	2	32	116	56	60
	5	0.17	51	25	5	35
	7	0.19	50	18	6	42
	12	0.24	41	8	15	52
	14	0.28	37	3	19	57
	19	0.39	31	0	25	60
Leonas	15	0.3	277	7	5	638	927	282	645
Ramos	23	0.5	25	1	1	20	47	26	21
Robert	15	0.3	27	4	2	38	71	29	42
Rodriguez	2	0.14	69	34	0	35	138	69	69
	3	0.15	68	34	1	35
	4	0.16	68	26	1	43
	5	0.17	65	25	4	44
	6	0.18	62	24	7	45
	7	0.19	62	21	7	48
	8	0.2	60	19	9	50
	9	0.21	60	17	9	52
Saudan	8	0.2	14	27	0	59	100	14	86
	13	0.25	13	14	1	72
	15	0.3	13	7	1	79
	18	0.35	12	4	2	82
	20	0.4	11	3	3	83
	21	0.45	10	0	4	86
Schubert	3	0.15	9	3	0	3	15	9	6
	4	0.16	9	2	0	4
Shahbazian	8	0.2	35	2	3	41	81	38	43
Taherian	2	0.14	67	7	6	20	100	73	27
	3	0.15	67	3	6	24
	4	0.16	65	1	8	26
	5	0.17	64	1	9	26
	6	0.18	63	0	10	27
	8	0.2	59	0	14	27
Wheeler	9	0.21	59	13	9	45	126	68	58
Yamasmit	7	0.19	29	6	0	7	42	29	13
	9	0.21	29	5	0	8
	10	0.22	29	4	0	9
	11	0.23	28	3	1	10
	12	0.24	28	2	1	11
	13	0.25	28	1	1	12
	14	0.28	27	1	2	12
	16	0.31	26	1	3	12
	17	0.32	25	1	4	12
